# Supplementary material for: The accuracy of point-of-care C-Reactive Protein as a screening test for tuberculosis in children
Source: PLOS Glob Public Health. 2024 Oct 24;4(10):e0003725. doi: 10.1371/journal.pgph.0003725 (PMC11500861; doi:10.1371/journal.pgph.0003725)
Supplement: S1 Data — (XLSX) [file pgph.0003725.s002.xlsx]

## Sheet: Sheet1
sex	hhcont	fev_1	wtloss	ngtswt	prevtb	crp	tx_outcome	age	hivall	xpert_final	who_symp	confirm_tb	final_crp	cough_1	num_symp	cxr_expert_read_k	cxr_expert_read_r	cxr_expert_read_v	expertcxr_tb	unconfirmed_tb	unlikely_tb	comp_ref	ID
f	no	yes	no	yes	no	>80mg/l	tx success	9	neg	no tb	1	0	1	1	3	Normal	Abnormal NOT TB	Normal	normal	1	0	1	1
f	no	yes	yes	no	no	10-40mg/l	tx success	6	neg	no tb	1	0	1	1	3	Abnormal TB	Abnormal NOT TB	Abnormal TB	abn tb	1	0	1	2
m	no	yes	no	yes	no	<10mg/l		8	neg	no tb	1	0	0	1	3	Normal	Abnormal NOT TB	Normal	normal	0	1	0	3
f	no	no	no	no	no	<10mg/l		7	neg	no tb	1	0	0	1	1	Normal	Abnormal NOT TB	Normal	normal	0	1	0	4
m	no	no	no	no	no	<10mg/l		9	neg	no tb	0	0	0	0	0	Normal	Normal	Normal	normal	0	1	0	5
f	no	yes	yes	yes	no	>80mg/l	tx success	7	pos	tb	1	1	1	1	4	Abnormal NOT TB	Abnormal NOT TB	Abnormal TB	Abn not tb	0	0	1	6
f	no	yes	no	no	no	10-40mg/l		10	neg	no tb	1	0	1	1	2					0	1	0	7
f	yes	yes	yes	no	no	10-40mg/l	tx success	8	neg	no tb	1	0	1	1	3	Normal	Normal	Normal	normal	1	0	1	8
f	no	yes	yes	no	no	10-40mg/l		13	neg	no tb	1	0	1	1	3					0	1	0	9
m	no	no	no	no	no	10-40mg/l		5	neg	no tb	1	0	1	1	1					0	1	0	10
f	no	no	yes	yes	no	<10mg/l		6	neg	no tb	1	0	0	1	3	Normal	Normal	Normal	normal	0	1	0	11
m	no	yes	yes	no	yes	<10mg/l		14	pos	no tb	1	0	0	1	3	Normal	Abnormal NOT TB	Abnormal NOT TB	Abn not tb	0	1	0	12
m	no	no	yes	no	no	<10mg/l		11	neg	no tb	1	0	0	1	2					0	1	0	13
f	no	yes	yes	no	no	<10mg/l		10	neg	no tb	1	0	0	1	3					0	1	0	14
f	no	yes	no	no	no	<10mg/l		13	neg	no tb	1	0	0	0	1	Normal	Normal	Normal	normal	0	1	0	15
f	no	yes	no	yes	no	<10mg/l		10	neg	no tb	1	0	0	1	3					0	1	0	16
m	no	yes	yes	no	no	<10mg/l	tx success	11	neg	no tb	1	0	0	1	3	Normal	Abnormal NOT TB	Normal	normal	1	0	1	17
f	no	no	no	no	no	<10mg/l		10	neg	no tb	0	0	0	0	0	Normal	Normal	Normal	normal	0	1	0	18
m	no	no	no	no	no	<10mg/l		10	neg	no tb	1	0	0	1	1	Abnormal NOT TB	Normal	Abnormal TB		0	1	0	19
m	no	no	no	no	no	<10mg/l		10	pos	no tb	0	0	0	0	0	Normal	Abnormal NOT TB	Normal	normal	0	1	0	20
f	no	no	no	no	no	<10mg/l		11	pos	no tb	1	0	0	1	1	Normal	Abnormal NOT TB	Abnormal NOT TB	Abn not tb	0	1	0	21
f	no	yes	yes	no	no	10-40mg/l	tx success	8	neg	no tb	1	0	1	1	3	Normal	Abnormal NOT TB	Normal	normal	1	0	1	22
m	no	yes	yes	no	no	10-40mg/l		10		no tb	1	0	1	1	3					0	1	0	23
m	yes	yes	yes	yes	yes	10-40mg/l		14	pos	no tb	1	0	1	1	4	Normal	Normal	Normal	normal	1	0	1	24
f	no	no	no	no	no	<10mg/l		14	neg	no tb	0	0	0	0	0					0	1	0	25
m	no	no	no	no	no	<10mg/l		8	neg	no tb	0	0	0	0	0	Normal	Normal	Normal	normal	0	1	0	26
f	no	no	no	no	no	<10mg/l		8	neg	no tb	0	0	0	0	0	Abnormal NOT TB	Normal	Normal	normal	0	1	0	27
m	no	no	no	no	no	<10mg/l		7	pos	no tb	1	0	0	1	1					0	1	0	28
f	no	no	yes	no	no	40-80mg/l	tx success	5	neg	tb	1	1	1	1	2	Abnormal NOT TB	Abnormal NOT TB	Abnormal TB	Abn not tb	0	0	1	29
m	no	no	yes	yes	no	<10mg/l	tx success	12	pos	no tb	1	0	0	1	3	Normal	Abnormal NOT TB	Normal	normal	1	0	1	30
f	no	no	yes	no	no	<10mg/l	lftu	7	neg	no tb	1	0	0	1	2	Abnormal NOT TB	Normal	Normal	normal	0	1	0	31
m	no	no	yes	no	no	<10mg/l		8		no tb	1	0	0	1	2	Normal	Normal	Normal	normal	0	1	0	32
f	no	no	yes	no	no	<10mg/l		8	neg	no tb	1	0	0	1	2	Normal	Normal	Normal	normal	0	1	0	33
m	no	yes	no	no	no	<10mg/l	tx success	7	neg	no tb	1	0	0	1	2	Normal	Abnormal NOT TB	Abnormal NOT TB	Abn not tb	1	0	1	34
f	no	yes	no	no	no	10-40mg/l		6	neg	no tb	1	0	1	1	2					0	1	0	35
f	no	no	yes	no	no	10-40mg/l		12	pos	no tb	1	0	1	1	2	Normal	Normal	Normal	normal	0	1	0	36
f	no	yes	yes	no	no	<10mg/l		13	neg	no tb	1	0	0	1	3					0	1	0	37
m	no	no	yes	no	no	10-40mg/l		14	neg	no tb	1	0	1	1	2	Normal	Abnormal NOT TB	Normal	normal	0	1	0	38
f	no	yes	yes	no	no	10-40mg/l		9	pos	no tb	1	0	1	1	3					0	1	0	39
m	no	no	yes	no	no	10-40mg/l	tx success	9	pos	no tb	1	0	1	1	2	Abnormal NOT TB	Abnormal NOT TB	Normal	Abn not tb	1	0	1	40
m	no	no	yes	no	no	10-40mg/l	tx success	13	neg	no tb	1	0	1	1	2					1	0	1	41
m	no	no	yes	no	no	10-40mg/l		11	pos	no tb	1	0	1	1	2					0	1	0	42
m	no	yes	yes	no	no	10-40mg/l	tx success	5	neg	no tb	1	0	1	1	3	Normal	Normal	Normal	normal	1	0	1	43
m	no	yes	yes	yes	no	>80mg/l	tx success	14	neg	no tb	1	0	1	1	4	Abnormal TB	Abnormal NOT TB	Abnormal TB	abn tb	1	0	1	44
f	no	no	yes	yes	no	40-80mg/l		11	neg	no tb	1	0	1	1	3	Abnormal TB	Abnormal NOT TB	Abnormal NOT TB	Abn not tb	0	1	0	45
m	no	yes	no	no	no	10-40mg/l		11	pos	no tb	1	0	1	1	2	Normal	Abnormal NOT TB	Normal	normal	0	1	0	46
f	no	no	no	no	no	<10mg/l		13	neg	no tb	0	0	0	0	0	Normal	Normal	Normal	normal	0	1	0	47
f	no	no	no	no	no	<10mg/l		13	neg	no tb	0	0	0	0	0					0	1	0	48
f	no	no	no	no	no	<10mg/l		8	neg	no tb	0	0	0	0	0					0	1	0	49
m	no	yes	yes	yes	no	<10mg/l		12	neg	no tb	1	0	0	0	3					0	1	0	50
f	no	no	no	no	no	<10mg/l		11	pos	no tb	0	0	0	0	0	Normal	Abnormal NOT TB	Normal	normal	0	1	0	51
m	no	no	no	no	no	<10mg/l		7	neg	no tb	0	0	0	0	0	Normal	Abnormal NOT TB	Normal	normal	0	1	0	52
m	no	no	no	no	no	<10mg/l		13	neg	no tb	1	0	0	1	1	Normal	Normal	Normal	normal	0	1	0	53
f	yes	no	yes	no	no	<10mg/l		11	neg	no tb	1	0	0	0	1					1	0	1	54
f	yes	no	no	yes	no	10-40mg/l		13	neg	no tb	1	0	1	1	2	Normal	Abnormal NOT TB	Normal	normal	1	0	1	55
f	no	no	no	no	no	<10mg/l		6	neg	no tb	0	0	0	0	0	Normal	Normal	Normal	normal	0	1	0	56
f	no	yes	yes	no	no	40-80mg/l	tx success	7	pos	no tb	1	0	1	1	3					1	0	1	57
f	no	no	no	no	no	<10mg/l		7	neg	no tb	0	0	0	0	0	Abnormal NOT TB	Abnormal NOT TB	Normal	Abn not tb	0	1	0	58
f	no	no	no	no	no	<10mg/l		10	neg	no tb	1	0	0	1	1					0	1	0	59
m	no	yes	no	no	no	<10mg/l		6	neg	no tb	1	0	0	1	2	Normal	Abnormal NOT TB	Normal	normal	0	1	0	60
f	no	no	no	no	no	10-40mg/l		12	pos	no tb	0	0	1	0	0	Normal	Normal	Normal	normal	0	1	0	61
m	no	yes	no	no	no	<10mg/l		7	neg	no tb	1	0	0	0	1					0	1	0	62
m	no	no	yes	no	no	<10mg/l		10	neg	no tb	1	0	0	1	2					0	1	0	63
f	no	no	no	no	no	10-40mg/l		12	pos	no tb	1	0	1	1	1	Normal	Abnormal NOT TB	Normal	normal	0	1	0	64
f	yes	no	no	no	no	10-40mg/l		12	neg	no tb	0	0	1	0	0					0	1	0	65
f	no	no	no	no	no	10-40mg/l		13	pos	no tb	1	0	1	1	1	Abnormal NOT TB	Abnormal NOT TB	Normal	Abn not tb	0	1	0	66
f	no	yes	yes	no	no	<10mg/l		7	neg	no tb	1	0	0	1	3	Normal	Normal	Normal	normal	0	1	0	67
f	no	yes	yes	no	no	>80mg/l		5	pos	no tb	1	0	1	1	3					0	1	0	68
m	no	no	yes	no	no	10-40mg/l		7	neg	no tb	1	0	1	1	2					0	1	0	69
m	no	no	no	no	no	<10mg/l		10	neg	no tb	1	0	0	1	1	Abnormal NOT TB	Normal	Abnormal NOT TB	Abn not tb	0	1	0	70
f	no	yes	no	yes	no	10-40mg/l	tx success	12	neg	tb	1	1	1	1	3					0	0	1	71
m	no	no	no	no	no	10-40mg/l		13	pos	no tb	0	0	1	0	0	Normal	Abnormal NOT TB	Normal	normal	0	1	0	72
m	no	no	no	no	no	10-40mg/l		10	pos	no tb	0	0	1	0	0	Normal	Normal	Normal	normal	0	1	0	73
m	no	no	yes	no	no	<10mg/l		5	neg	no tb	1	0	0	1	2					0	1	0	74
f	no	no	no	no	no	<10mg/l		13	pos	no tb	1	0	0	1	1	Normal	Abnormal NOT TB	Normal	normal	0	1	0	75
m	no	no	yes	no	no	10-40mg/l		7	neg	no tb	1	0	1	1	2					0	1	0	76
m	no	yes	yes	no	no	<10mg/l		8	neg	no tb	1	0	0	1	3	Normal	Normal	Normal	normal	0	1	0	77
m	no	yes	yes	no	no	<10mg/l		5	neg	no tb	1	0	0	1	3	Abnormal NOT TB	Normal	Normal	normal	0	1	0	78
m	no	yes	yes	yes	no	40-80mg/l		11	neg	no tb	1	0	1	1	4	Normal	Normal	Normal	normal	0	1	0	79
f	no	yes	no	no	no	>80mg/l		5	neg	no tb	1	0	1	1	2	Normal	Normal	Normal	normal	0	1	0	80
m	no	yes	yes	no	no	<10mg/l		6	neg	no tb	1	0	0	1	3	Normal	Normal	Normal	normal	0	1	0	81
f	no	yes	yes	no	no	10-40mg/l		10	neg	no tb	1	0	1	1	3	Normal	Normal	Normal	normal	0	1	0	82
m	no	no	no	no	no	<10mg/l		14	pos	no tb	1	0	0	1	1					0	1	0	83
m	no	no	no	no	no	10-40mg/l		11	neg	no tb	0	0	1	0	0					0	1	0	84
m	no	yes	no	yes	no	<10mg/l		9	pos	no tb	1	0	0	1	3					0	1	0	85
m	no	yes	no	no	no	10-40mg/l		14	pos	no tb	1	0	1	1	2					0	1	0	86
m	no	no	yes	no	no	<10mg/l		5	neg	no tb	1	0	0	1	2					0	1	0	87
m	no	no	no	no	no	10-40mg/l		13	neg	no tb	0	0	1	0	0					0	1	0	88
m	no	no	yes	no	no	10-40mg/l		14	neg	no tb	1	0	1	1	2					0	1	0	89
f	no	no	yes	no	no	<10mg/l		8	neg	no tb	1	0	0	1	2	Abnormal NOT TB	Abnormal NOT TB	Normal	Abn not tb	0	1	0	90
m	no	no	no	no	no	10-40mg/l		7	neg	no tb	1	0	1	1	1					0	1	0	91
m	no	no	no	no	no	10-40mg/l		14	pos	no tb	0	0	1	0	0					0	1	0	92
m	no	yes	yes	yes	no	>80mg/l	tx success	11	pos	no tb	1	0	1	1	4					1	0	1	93
m	no	yes	yes	yes	no	>80mg/l	tx success	13	neg	no tb	1	0	1	1	4					1	0	1	94
f	no	no	yes	no	no	10-40mg/l		7	neg	no tb	1	0	1	1	2					0	1	0	95
m	no	no	no	no	no	<10mg/l		7	pos	no tb	0	0	0	0	0	Normal	Normal	Normal	normal	0	1	0	96
f	no	no	no	no	no	<10mg/l		12	pos	no tb	0	0	0	0	0	Normal	Normal	Normal	normal	0	1	0	97
m	yes	yes	yes	no	no	10-40mg/l		9	neg	no tb	1	0	1	1	3					1	0	1	98
m	no	yes	yes	no	no	10-40mg/l		9	neg	no tb	1	0	1	1	3	Normal	Abnormal NOT TB	Normal	normal	0	1	0	99
f	yes	yes	yes	yes	no	>80mg/l	tx success	11	pos	no tb	1	0	1	1	4					1	0	1	100
f	no	yes	yes	no	no	<10mg/l		5	pos	no tb	1	0	0	1	3	Abnormal NOT TB	Abnormal NOT TB	Normal	Abn not tb	0	1	0	101
m	no	yes	no	yes	no	<10mg/l		8	neg	no tb	1	0	0	1	3	Normal	Normal	Normal	normal	0	1	0	102
m	no	no	yes	no	no	10-40mg/l		5	neg	no tb	1	0	1	1	2					0	1	0	103
f	no	no	yes	no	no	<10mg/l		11	neg	no tb	1	0	0	1	2	Normal	Normal	Normal	normal	0	1	0	104
f	no	yes	yes	no	no	<10mg/l		7	neg	no tb	1	0	0	1	3	Normal	Abnormal NOT TB	Normal	normal	0	1	0	105
f	no	yes	no	yes	no	<10mg/l		14	neg	no tb	1	0	0	1	3	Normal	Normal	Normal	normal	0	1	0	106
f	no	no	yes	no	no	10-40mg/l		12	neg	no tb	1	0	1	1	2	Normal	Abnormal NOT TB	Normal	normal	0	1	0	107
m	no	no	no	no	no	10-40mg/l		12	neg	no tb	1	0	1	1	1	Normal	Normal	Normal	normal	0	1	0	108
m	no	yes	yes	no	no	<10mg/l		5	neg	no tb	1	0	0	0	2					0	1	0	109
f	no	no	yes	no	no	<10mg/l	tx success	13	pos	no tb	1	0	0	1	2	Normal	Abnormal NOT TB	Normal	normal	1	0	1	110
m	no	yes	yes	no	yes	>80mg/l		13	pos	no tb	1	0	1	1	3	Abnormal NOT TB	Abnormal NOT TB	Normal	Abn not tb	0	1	0	111
f	no	no	no	no	no	<10mg/l		14	pos	no tb	0	0	0	0	0	Normal	Normal	Normal	normal	0	1	0	112
m	no	yes	yes	no	no	10-40mg/l		10	neg	no tb	1	0	1	1	3					0	1	0	113
m	no	no	no	no	no	<10mg/l		10	neg	no tb	1	0	0	1	1					0	1	0	114
f	no	no	no	no	no	<10mg/l		12	neg	no tb	0	0	0	0	0	Normal	Abnormal NOT TB	Normal	normal	0	1	0	115
m	no	no	yes	no	no	<10mg/l		13	neg	no tb	1	0	0	1	2	Abnormal NOT TB	Normal	Normal	normal	0	1	0	116
m	no	yes	yes	no	no	<10mg/l		10	neg	no tb	1	0	0	1	3					0	1	0	117
f	no	no	no	no	no	10-40mg/l		7	neg	no tb	1	0	1	1	1					0	1	0	118
m	no	no	no	no	no	<10mg/l		9	pos	no tb	0	0	0	0	0					0	1	0	119
f	no	no	no	no	no	10-40mg/l		8	pos	no tb	0	0	1	0	0	Abnormal NOT TB	Abnormal NOT TB	Normal	Abn not tb	0	1	0	120
f	no	no	no	no	no	<10mg/l	tx success	9	pos	trace	0	0	0	0	0	Normal	Abnormal NOT TB	Normal	normal	0	1	0	121
m	no	no	no	no	no	<10mg/l		10	pos	no tb	0	0	0	0	0	Normal	Normal	Normal	normal	0	1	0	122
f	no	no	no	no	no	10-40mg/l		12	neg	no tb	1	0	1	1	1	Normal	Abnormal NOT TB	Normal	normal	0	1	0	123
f	no	no	yes	yes	no	<10mg/l		5	neg	no tb	1	0	0	1	3	Normal	Abnormal NOT TB	Normal	normal	0	1	0	124
m	no	no	no	no	no	<10mg/l		7	pos	no tb	0	0	0	0	0	Normal	Normal	Normal	normal	0	1	0	125
m	no	no	no	no	no	<10mg/l		11	pos	no tb	0	0	0	0	0	Normal	Abnormal NOT TB	Normal	normal	0	1	0	126
f	no	yes	yes	no	no	<10mg/l		13	neg	no tb	1	0	0	1	3	Normal	Abnormal NOT TB	Normal	normal	0	1	0	127
f	no	no	no	no	no	<10mg/l		7	neg	no tb	0	0	0	0	0	Normal	Normal	Normal	normal	0	1	0	128
f	no	no	no	no	no	<10mg/l		6	pos	no tb	0	0	0	0	0	Normal	Normal	Normal	normal	0	1	0	129
m	no	no	no	no	no	<10mg/l		12	pos	no tb	0	0	0	0	0					0	1	0	130
m	no	no	no	no	no	<10mg/l		12	neg	no tb	0	0	0	0	0	Normal	Normal	Normal	normal	0	1	0	131
f	no	yes	yes	no	no	<10mg/l		13	neg	no tb	1	0	0	1	3	Normal	Abnormal NOT TB	Normal	normal	0	1	0	132
f	no	yes	yes	no	no	>80mg/l	tx success	12	neg	trace	1	1	1	1	3	Abnormal TB	Abnormal TB	Abnormal TB	abn tb	0	0	1	133
f	no	no	no	no	no	<10mg/l		13	neg	no tb	0	0	0	0	0	Normal	Abnormal NOT TB	Normal	normal	0	1	0	134
f	no	no	no	no	no	<10mg/l		12	pos	no tb	0	0	0	0	0	Normal	Normal	Normal	normal	0	1	0	135
f	no	yes	yes	no	no	10-40mg/l		10	neg	no tb	1	0	1	1	3	Normal	Abnormal NOT TB	Normal	normal	0	1	0	136
m	no	yes	yes	no	no	<10mg/l		12	neg	no tb	1	0	0	1	3	Normal	Abnormal NOT TB	Normal	normal	0	1	0	137
m	no	no	no	no	no	<10mg/l		11	pos	no tb	0	0	0	0	0	Normal	Normal	Normal	normal	0	1	0	138
m	no	no	no	no	no	<10mg/l		9	pos	no tb	1	0	0	1	1	Normal	Abnormal NOT TB	Normal	normal	0	1	0	139
m	no	no	no	no	no	<10mg/l		8	neg	no tb	1	0	0	1	1	Normal	Abnormal NOT TB	Normal	normal	0	1	0	140
m	no	no	no	no	no	<10mg/l		11	neg	no tb	1	0	0	1	1	Normal	Abnormal NOT TB	Normal	normal	0	1	0	141
f	no	no	no	no	no	<10mg/l		8	pos	no tb	1	0	0	1	1	Abnormal NOT TB	Normal	Normal	normal	0	1	0	142
f	no	no	no	no	no	<10mg/l		12	pos	no tb	1	0	0	1	1	Normal	Normal	Normal	normal	0	1	0	143
m	no	no	no	no	no	<10mg/l		11	pos	no tb	1	0	0	1	1	Normal	Abnormal NOT TB	Normal	normal	0	1	0	144
f	no	no	no	no	no	<10mg/l		14	pos	no tb	0	0	0	0	0	Normal	Abnormal NOT TB	Normal	normal	0	1	0	145
m	yes	no	no	no	no	<10mg/l		13	pos	no tb	0	0	0	0	0	Normal	Abnormal NOT TB	Normal	normal	0	1	0	146
f	no	no	no	no	no	10-40mg/l		13	neg	no tb	0	0	1	0	0	Normal	Abnormal NOT TB	Normal	normal	0	1	0	147
m	yes	no	no	no	no	<10mg/l		10	neg	no tb	0	0	0	0	0	Normal	Abnormal NOT TB	Normal	normal	0	1	0	148
m	no	no	no	no	no	<10mg/l		7	neg	no tb	0	0	0	0	0	Normal	Abnormal NOT TB	Normal	normal	0	1	0	149
f	yes	yes	yes	no	no	<10mg/l		5	neg	no tb	1	0	0	0	2	Normal	Normal	Normal	normal	1	0	1	150
m	no	no	no	no	no	10-40mg/l		6		no tb	0	0	1	0	0	Normal	Normal	Normal	normal	0	1	0	151
f	no	no	no	no	no	40-80mg/l		11	neg	no tb	1	0	1	1	1	Abnormal TB	Abnormal NOT TB	Abnormal TB	abn tb	1	0	1	152
m	yes	no	no	no	no	<10mg/l		8	neg	no tb	1	0	0	1	1	Abnormal NOT TB	Normal	Normal	normal	1	0	1	153
m	yes	no	no	no	no	<10mg/l		7	neg	no tb	1	0	0	1	1	Abnormal NOT TB	Normal	Normal	normal	1	0	1	154
m	no	no	no	no	no	<10mg/l		8	neg	no tb	0	0	0	0	0	Normal	Normal	Normal	normal	0	1	0	155
m	yes	no	yes	no	no	<10mg/l		7	neg	no tb	1	0	0	1	2	Normal	Abnormal NOT TB	Normal	normal	1	0	1	156
m	yes	no	yes	yes	no	>80mg/l	tx success	6	neg	no tb	1	0	1	1	3	Abnormal NOT TB	Abnormal NOT TB	Abnormal TB	Abn not tb	1	0	1	157
f	yes	no	no	no	no	<10mg/l		10	neg	no tb	0	0	0	0	0	Normal	Normal	Normal	normal	0	1	0	158
f	yes	no	no	no	no	<10mg/l		7	neg	no tb	0	0	0	0	0					0	1	0	159
f	yes	yes	no	no	no	<10mg/l		7	neg	no tb	1	0	0	1	2					1	0	1	160
m	yes	no	no	no	no	<10mg/l		11	neg	no tb	1	0	0	1	1					1	0	1	161
f	no	yes	yes	yes	no	10-40mg/l		10	neg	no tb	1	0	1	0	3					0	1	0	162
m	yes	yes	no	no	no	<10mg/l		14	neg	no tb	1	0	0	1	2					1	0	1	163
m	no	no	yes	no	no	<10mg/l		6	neg	no tb	1	0	0	1	2					0	1	0	164
m	yes	yes	yes	yes	no	<10mg/l		7	neg	no tb	1	0	0	0	3	Normal	Abnormal NOT TB	Normal	normal	1	0	1	165
m	yes	no	yes	no	no	<10mg/l	tx success	10	pos	no tb	1	0	0	0	1					1	0	1	166
f	no	no	no	no	no	<10mg/l		10	neg	no tb	0	0	0	0	0	Normal	Normal	Normal	normal	0	1	0	167
f	no	no	yes	no	no	10-40mg/l	lftu	6	neg	no tb	1	0	1	1	2	Normal	Normal	Normal	normal	0	1	0	168
f	yes	no	no	no	no	>80mg/l		5	neg	no tb	1	0	1	1	1	Normal	Abnormal NOT TB	Normal	normal	1	0	1	169
m	no	no	yes	no	no	<10mg/l		10	pos	no tb	1	0	0	0	1	Normal	Abnormal NOT TB	Normal	normal	0	1	0	170
f	no	yes	yes	no	no	<10mg/l		13	neg	no tb	1	0	0	1	3					0	1	0	171
f	no	no	yes	no	no	10-40mg/l		11	neg	no tb	1	0	1	1	2	Normal	Abnormal NOT TB	Normal	normal	0	1	0	172
m	no	yes	yes	yes	no	40-80mg/l		6	neg	no tb	1	0	1	0	3	Normal	Normal	Normal	normal	0	1	0	173
f	no	no	no	no	no	<10mg/l		12	neg	no tb	0	0	0	0	0	Normal	Normal	Normal	normal	0	1	0	174
f	yes	yes	no	yes	no	10-40mg/l		6	neg	no tb	1	0	1	0	2	Abnormal NOT TB	Normal	Normal	normal	1	0	1	175
f	no	yes	no	no	no	<10mg/l		6	neg	no tb	1	0	0	1	2					0	1	0	176
f	no	yes	no	yes	no	40-80mg/l		14	neg	no tb	1	0	1	1	3	Normal	Normal	Normal	normal	0	1	0	177
f	yes	no	no	yes	no	<10mg/l		12	pos	no tb	1	0	0	0	1	Normal	Normal	Normal	normal	1	0	1	178
f	no	no	no	no	no	<10mg/l	tx success	10	neg	tb	1	1	0	1	1	Abnormal TB	Abnormal NOT TB	Abnormal TB	abn tb	0	0	1	179
m	yes	no	no	no	no	10-40mg/l		10	neg	no tb	1	0	1	1	1	Normal	Normal	Normal	normal	1	0	1	180
f	yes	yes	yes	no	no	>80mg/l		7	neg	no tb	1	0	1	0	2	Normal	Normal	Normal	normal	1	0	1	181
f	yes	yes	yes	yes	no	<10mg/l	tx success	6	neg	no tb	1	0	0	1	4	Abnormal NOT TB	Abnormal NOT TB	Abnormal TB	Abn not tb	1	0	1	182
m	yes	no	yes	no	no	<10mg/l		6	neg	no tb	1	0	0	1	2					1	0	1	183
f	yes	no	yes	no	no	<10mg/l		12	neg	no tb	1	0	0	0	1					1	0	1	184
f	no	yes	no	yes	no	<10mg/l		5	pos	no tb	1	0	0	1	3	Normal	Normal	Normal	normal	0	1	0	185
f	yes	no	yes	no	no	<10mg/l		5	neg	no tb	1	0	0	1	2	Abnormal NOT TB	Abnormal NOT TB	Normal	Abn not tb	1	0	1	186
f	yes	yes	yes	no	no	<10mg/l		12	neg	no tb	1	0	0	1	3	Normal	Normal	Normal	normal	1	0	1	187
f	yes	yes	yes	no	no	<10mg/l		7	neg	no tb	1	0	0	1	3	Normal	Abnormal NOT TB	Normal	normal	1	0	1	188
m	no	yes	no	no	no	<10mg/l		7	neg	no tb	1	0	0	1	2	Normal	Abnormal NOT TB	Normal	normal	0	1	0	189
f	yes	no	no	no	no	<10mg/l		14		no tb	1	0	0	1	1	Normal	Abnormal NOT TB	Normal	normal	1	0	1	190
m	no	no	no	no	no	<10mg/l		13	neg	no tb	1	0	0	1	1					0	1	0	191
f	no	no	yes	yes	no	<10mg/l		10	neg	no tb	1	0	0	1	3	Normal	Normal	Normal	normal	0	1	0	192
f	yes	no	yes	no	no	<10mg/l		11	neg	no tb	1	0	0	1	2	Normal	Normal	Normal	normal	1	0	1	193
f	no	yes	yes	no	no	10-40mg/l		11	neg	no tb	1	0	1	1	3	Normal	Normal	Normal	normal	0	1	0	194
m	no	yes	yes	yes	no	<10mg/l		8	neg	no tb	1	0	0	1	4	Normal	Abnormal NOT TB	Normal	normal	0	1	0	195
m	yes	yes	no	yes	no	<10mg/l		8	neg	no tb	1	0	0	1	3	Abnormal NOT TB	Abnormal NOT TB	Normal	Abn not tb	1	0	1	196
m	yes	yes	yes	yes	no	<10mg/l		5	neg	no tb	1	0	0	1	4	Abnormal NOT TB	Normal	Normal	normal	1	0	1	197
f	no	no	no	no	no	<10mg/l		11	neg	no tb	1	0	0	1	1	Normal	Abnormal NOT TB	Normal	normal	0	1	0	198
m	no	no	yes	no	no	<10mg/l		12		no tb	1	0	0	1	2	Normal	Abnormal NOT TB	Normal	normal	0	1	0	199
m	no	no	yes	no	no	<10mg/l		5	neg	no tb	1	0	0	1	2	Normal	Normal	Normal	normal	0	1	0	200
m	no	no	no	no	no	<10mg/l		9	neg	no tb	1	0	0	1	1	Normal	Normal	Normal	normal	0	1	0	201
f	no	no	no	no	no	<10mg/l		12	neg	no tb	1	0	0	1	1	Normal	Normal	Normal	normal	0	1	0	202
m	no	no	no	no	no	<10mg/l		12	neg	no tb	1	0	0	1	1	Normal	Abnormal NOT TB	Normal	normal	0	1	0	203
m	no	no	no	no	no	<10mg/l		12	neg	no tb	1	0	0	1	1	Normal	Normal	Normal	normal	0	1	0	204
m	no	no	no	no	no	<10mg/l		11	neg	no tb	1	0	0	1	1	Normal	Abnormal NOT TB	Normal	normal	0	1	0	205
f	no	no	no	no	no	<10mg/l		5	neg	no tb	1	0	0	1	1	Abnormal TB	Abnormal NOT TB	Normal		0	1	0	206
m	no	no	no	no	no	<10mg/l		7	neg	no tb	1	0	0	1	1					0	1	0	207
f	no	no	no	no	no	<10mg/l		12	neg	no tb	1	0	0	1	1	Normal	Abnormal NOT TB	Normal	normal	0	1	0	208
f	no	no	no	no	no	<10mg/l		10	neg	no tb	1	0	0	1	1	Normal	Abnormal NOT TB	Normal	normal	0	1	0	209
f	no	no	no	no	no	<10mg/l		8	neg	no tb	1	0	0	1	1	Normal	Normal	Normal	normal	0	1	0	210
f	yes	yes	yes	yes	no	<10mg/l		9	neg	no tb	1	0	0	1	4	Normal	Normal	Normal	normal	1	0	1	211
f	yes	yes	yes	no	no	<10mg/l		6	neg	no tb	1	0	0	1	3	Abnormal NOT TB	Normal	Normal	normal	1	0	1	212
m					no	<10mg/l		7	neg	no tb	1	0	0	1	1	Normal	Normal	Normal	normal	0	1	0	213
f	yes	yes	yes	yes	no	<10mg/l		5	neg	no tb	1	0	0	1	4	Abnormal NOT TB	Normal	Abnormal NOT TB	Abn not tb	1	0	1	214
m	yes	yes	yes	yes	no	<10mg/l		5	neg	no tb	1	0	0	1	4	Abnormal NOT TB	Abnormal NOT TB	Normal	Abn not tb	1	0	1	215
f	yes	yes	yes	yes	no	<10mg/l		5	neg	no tb	1	0	0	1	4					1	0	1	216
m	yes	no	no	no	no	<10mg/l		9	neg	no tb	1	0	0	1	1	Normal	Normal	Normal	normal	1	0	1	217
m	no	no	no	no	no	<10mg/l		7	neg	no tb	1	0	0	1	1	Normal	Abnormal NOT TB	Normal	normal	0	1	0	218
m	no	no	no	no	no	<10mg/l		9	pos	no tb	1	0	0	1	1	Abnormal NOT TB	Abnormal NOT TB	Normal	Abn not tb	0	1	0	219
m	no	yes	no	no	no	<10mg/l		5	neg	no tb	1	0	0	1	2	Abnormal NOT TB	Normal	Normal	normal	0	1	0	220
f	yes	yes	no	no	no	10-40mg/l		10	neg	no tb	1	0	1	1	2	Normal	Abnormal NOT TB	Normal	normal	1	0	1	221
f	yes	yes	yes	no	no	<10mg/l		8	neg	no tb	1	0	0	1	3	Abnormal NOT TB	Normal	Normal	normal	1	0	1	222
f	yes	yes	yes	yes	no	<10mg/l		5	neg	no tb	1	0	0	1	4	Abnormal NOT TB	Normal	Normal	normal	1	0	1	223
m	no	yes	yes	no	no	<10mg/l		5	neg	no tb	1	0	0	1	3	Normal	Abnormal NOT TB	Normal	normal	0	1	0	224
m	yes	yes	yes	no	no	<10mg/l		11	neg	no tb	1	0	0	1	3	Normal	Normal	Abnormal TB	normal	1	0	1	225
f	no	yes	yes	yes	no	<10mg/l		12	neg	no tb	1	0	0	1	4	Normal	Normal	Normal	normal	0	1	0	226
f	no	yes	no	no	no	<10mg/l		6	neg	no tb	1	0	0	1	2	Normal	Abnormal NOT TB	Normal	normal	0	1	0	227
f	no	no	no	no	no	10-40mg/l		10	neg	no tb	1	0	1	1	1	Normal	Normal	Normal	normal	0	1	0	228
f	yes	yes	yes	yes	no	<10mg/l		5	neg	no tb	1	0	0	1	4	Normal	Abnormal NOT TB	Normal	normal	1	0	1	229
f	yes	no	no	no	no	<10mg/l		6	neg	no tb	1	0	0	1	1	Normal	Abnormal NOT TB	Normal	normal	1	0	1	230
m	yes	no	no	no	no	<10mg/l		6	neg	no tb	0	0	0	0	0	Abnormal NOT TB	Abnormal NOT TB	Normal	Abn not tb	0	1	0	231
m	no	no	no	no	no	<10mg/l		12	neg	no tb	1	0	0	1	1	Normal	Normal	Normal	normal	0	1	0	232
m	no	no	no	no	no	<10mg/l		5	neg	no tb	1	0	0	1	1	Abnormal NOT TB	Abnormal NOT TB	Normal	Abn not tb	0	1	0	233
m	no	yes	no	no	no	<10mg/l		8	neg	no tb	1	0	0	1	2	Normal	Abnormal NOT TB	Normal	normal	0	1	0	234
m	no	no	no	no	no	<10mg/l		10	neg	no tb	1	0	0	1	1	Normal	Normal	Normal	normal	0	1	0	235
m	no	no	no	no	no	<10mg/l		10	neg	no tb	1	0	0	1	1	Abnormal TB	Normal	Abnormal TB	abn tb	1	0	1	236
f	no	yes	yes	no	no	40-80mg/l	lftu	8	pos	no tb	1	0	1		2					0	1	0	237
m	no	no	no	no	no	<10mg/l		7	neg	no tb	1	0	0	1	1	Normal	Abnormal NOT TB	Normal	normal	0	1	0	238
m	no	yes	no	no	no	<10mg/l		10	neg	no tb	1	0	0	1	2	Abnormal NOT TB	Abnormal NOT TB	Abnormal TB	Abn not tb	0	1	0	239
f	yes	no	no	no	no	<10mg/l		9	neg	no tb	0	0	0	0	0	Normal	Normal	Normal	normal	0	1	0	240
m	yes	no	no	no	no	<10mg/l		11	neg	no tb	1	0	0	1	1	Normal	Abnormal NOT TB	Normal	normal	1	0	1	241
f	no	no	no	no	no	<10mg/l		6	neg	no tb	1	0	0	1	1	Normal	Abnormal NOT TB	Normal	normal	0	1	0	242
m	no	yes	no	no	no	10-40mg/l		11	neg	no tb	1	0	1	1	2	Normal	Abnormal NOT TB	Normal	normal	0	1	0	243
m	no	yes	no	no	no	<10mg/l		7	neg	no tb	1	0	0	1	2	Normal	Normal	Normal	normal	0	1	0	244
m	yes	yes	yes	yes	no	<10mg/l		11	neg	no tb	1	0	0	0	3	Normal	Normal	Normal	normal	1	0	1	245
f	yes	yes	yes	no	no	<10mg/l		5	neg	no tb	1	0	0	1	3	Abnormal NOT TB	Abnormal NOT TB	Normal	Abn not tb	1	0	1	246
f	yes	no	no	no	no	<10mg/l		11	neg	no tb	1	0	0	1	1	Normal	Normal	Normal	normal	1	0	1	247
f	yes	no	yes	no	no	<10mg/l		6	neg	no tb	1	0	0	1	2	Normal	Normal	Normal	normal	1	0	1	248
m	no	yes	no	no	no	<10mg/l		5	neg	no tb	1	0	0	1	2					0	1	0	249
m	no	no	no	no	no	<10mg/l		7	neg	no tb	1	0	0	1	1	Normal	Normal	Normal	normal	0	1	0	250
m	no	no	no	no	no	<10mg/l		9	neg	no tb	1	0	0	1	1	Abnormal NOT TB	Normal	Normal	normal	0	1	0	251
f	no	no	no	no	no	<10mg/l		6	neg	no tb	0	0	0	0	0	Normal	Abnormal NOT TB	Normal	normal	0	1	0	252
f	no	no	yes	no	no	<10mg/l		8	neg	no tb	1	0	0	1	2	Normal	Abnormal NOT TB	Normal	normal	0	1	0	253
f	no	no	yes	no	no	<10mg/l		8	neg	no tb	1	0	0	1	2	Abnormal NOT TB	Abnormal NOT TB	Normal	Abn not tb	0	1	0	254
m	yes	no	yes	yes	no	<10mg/l		10	neg	no tb	1	0	0	1	3	Abnormal NOT TB	Normal	Normal	normal	1	0	1	255
f	no	no	no	no	no	<10mg/l		14	neg	no tb	1	0	0	1	1	Normal	Abnormal NOT TB	Normal	normal	0	1	0	256
m	no	no	no	no	no	<10mg/l		9	neg	no tb	1	0	0	1	1	Abnormal NOT TB	Abnormal NOT TB	Normal	Abn not tb	0	1	0	257
m	yes	yes	no	no	no	<10mg/l		10	neg	no tb	1	0	0	1	2	Normal	Normal	Normal	normal	1	0	1	258
f	no	yes	no	no	no	<10mg/l		14	neg	no tb	1	0	0	1	2	Normal	Abnormal NOT TB	Normal	normal	0	1	0	259
f	yes	no	no	no	no	<10mg/l		10	neg	no tb	1	0	0	1	1	Abnormal NOT TB	Abnormal NOT TB	Normal	Abn not tb	1	0	1	260
m	yes	no	no	no	no	<10mg/l		8	neg	no tb	0	0	0	0	0	Normal	Abnormal NOT TB	Normal	normal	0	1	0	261
f	no	no	yes	yes	no	<10mg/l		14	pos	no tb	1	0	0	1	3	Normal	Abnormal NOT TB	Normal	normal	0	1	0	262
m	no	yes	yes	no	no	<10mg/l		5	neg	no tb	1	0	0	1	3	Normal	Normal	Normal	normal	0	1	0	263
f	no	no	no	no	no	<10mg/l		6	neg	no tb	1	0	0	1	1	Normal	Normal	Normal	normal	0	1	0	264
m	no	yes	yes	yes	no	<10mg/l		9	neg	no tb	1	0	0	1	4	Normal	Abnormal NOT TB	Normal	normal	0	1	0	265
m	yes	no	no	no	no	<10mg/l		12	neg	no tb	1	0	0	1	1	Normal	Abnormal NOT TB	Normal	normal	1	0	1	266
m	yes	no	no	no	no	<10mg/l		10	neg	no tb	1	0	0	1	1	Normal	Abnormal NOT TB	Normal	normal	1	0	1	267
f	yes	no	no	no	no	<10mg/l		11	neg	no tb	1	0	0	1	1	Normal	Normal	Normal	normal	1	0	1	268
m	no	no	no	no	no	<10mg/l		9	neg	no tb	1	0	0	1	1	Normal	Normal	Normal	normal	0	1	0	269
m	no	no	no	no	no	<10mg/l		11	neg	no tb	1	0	0	1	1	Normal	Abnormal NOT TB	Normal	normal	0	1	0	270
f	no	yes	no	no	no	<10mg/l		11	neg	no tb	1	0	0	1	2	Normal	Abnormal NOT TB	Normal	normal	0	1	0	271
m	no	no	no	no	no	<10mg/l		6	neg	no tb	1	0	0	1	1	Normal	Abnormal NOT TB	Normal	normal	0	1	0	272
f	no	yes	no	no	no	<10mg/l		13	neg	no tb	1	0	0	1	2	Abnormal NOT TB	Abnormal NOT TB	Normal	Abn not tb	0	1	0	273
m	no	no	no	no	no	10-40mg/l		12	neg	no tb	1	0	1	1	1	Normal	Normal	Normal	normal	0	1	0	274
f	no	no	yes	yes	no	<10mg/l		8	neg	no tb	1	0	0	0	2	Normal	Abnormal NOT TB	Abnormal NOT TB	Abn not tb	0	1	0	275
f	no	no	no	no	no	<10mg/l		13	neg	no tb	1	0	0	1	1	Normal	Normal	Normal	normal	0	1	0	276
f	no	no	no	no	no	<10mg/l		11	neg	no tb	1	0	0	1	1	Normal	Normal	Normal	normal	0	1	0	277
m	no	yes	no	no	no	<10mg/l		6	neg	no tb	1	0	0	1	2	Normal	Abnormal NOT TB	Normal	normal	0	1	0	278
m	no	yes	yes	no	no	<10mg/l		12	neg	no tb	1	0	0	1	3	Normal	Normal	Normal	normal	0	1	0	279
m	no	no	no	yes	no	10-40mg/l		11	neg	no tb	1	0	1	1	2	Abnormal TB	Abnormal NOT TB	Abnormal TB	abn tb	1	0	1	280
